# Supplementary material for: Beauty and Wellness in the Semantic Memory of the Beholder
Source: Front Psychol. 2021 Aug 5;12:696507. doi: 10.3389/fpsyg.2021.696507 (PMC8376150; doi:10.3389/fpsyg.2021.696507)
Supplement: Supplementary file 1 [file Data_Sheet_1.ZIP]

Archive with 14 entries (14 files):
- data_Boomers.csv
- __MACOSX/._data_Boomers.csv
- data_Female.csv
- __MACOSX/._data_Female.csv
- data_General.csv
- __MACOSX/._data_General.csv
- data_Genx.csv
- __MACOSX/._data_Genx.csv
- data_M1.csv
- __MACOSX/._data_M1.csv
- data_M2.csv
- __MACOSX/._data_M2.csv
- data_Male.csv
- __MACOSX/._data_Male.csv
